# Supplementary material for: PREX1 improves homeostatic proliferation to maintain a naive CD4+ T cell compartment in older age
Source: JCI Insight. 2024 Feb 8;9(5):e172848. doi: 10.1172/jci.insight.172848 (PMC10972599; doi:10.1172/jci.insight.172848)
Supplement: Supporting data values [file jciinsight-9-172848-s054.xlsx]

## Sheet: Fig. 1H
	< 35	> 65
	7.27396	13.3471
	21.0794	32.1757
	14.3128	23.0263
	10.5836	22.63
	paired, two-tailed t-test
	P=	0.0057	**

## Sheet: Fig. 1I
	< 35	> 65
	0.168356	0.639004
	0.029108	0.343003
	0.08176	0.770168
	0.241655	0.557552
	0.52489	0.781875
	0.041072	0.283009
	0.093508	0.34046
	0.031879	0.238516
	0.224692	0.53732
	0.540397	1.04623
	unpaired, two-tailed t-test
	P=	0.0027	**

## Sheet: Fig. 2A
	– IL-7	+ IL-7
	0.0220509	0.169215
	0.113032	0.148097
	0.0781299	0.114101
	0.0199664	0.0665357
	paired, one-tailed t-test
	P=	0.0415824	*

## Sheet: Fig. 2B
		RAC-GTP to total RAC					pSTAT5 to b-actin
		siCtrl	siPREX1				siCtrl	siPREX1
		0.153512	0.0745194				4.72472	3.70829
		0.496383	0.260861				1.58055	1.34205
		0.0521961	0.0478447				2.55549	2.29576
		0.137427	0.0762609				1.71612	2.10566
		0.255137	0.272707				1.50472	1.56639
		0.210836	0.145873				1.5154	1.50693
		0.146459	0.0483747
		paired, one-tailed t-test					paired, one-tailed t-test
		P=	0.0257	*			P=	0.199	ns

## Sheet: Fig. 2C
	Donor 1				Donor 2
	siCtrl	siPREX1			siCtrl	siPREX1
	59	126			231	18
	528	112			85	19
	378	104			51	20
	202	59			383	21
	345	137			211	120
	323	290			232	36
	75	89			530	53
	196	55			301	97
	179	109			449	142
	294	133			218	515
	58	65			371	298
	231	77				89
	85	162				20
	51	66				25
	383	77				227
	211	91				27
	232	17				67
	530	18
	301	19
	449	20
	218	21
	371	120
		36
		53
		97
		142
		515
		298
		89
		20
		25
		227
		27
		67
	unpaired, two-tailed t-test				unpaired, two-tailed t-test
	P=	0.0023	**		P=	0.0033	**

## Sheet: Fig. 2E
	PREX1			CCNE2			ORC6			CDKN1B
	siCtrl	siPREX1		siCtrl	siPREX1		siCtrl	siPREX1		siCtrl	siPREX1
	1	0.58		1	0.67		1	0.62		1	1.25
	1	0.53		1	0.86		1	0.77		1	1.66
	1	0.73		1	0.5		1	0.96		1	1.33
	unpaired, one-tailed t-test			unpaired, one-tailed t-test			unpaired, one-tailed t-test			unpaired, one-tailed t-test
	P=	0.0015	**	P=	0.0179	*	P=	0.0462	*	P=	0.015	*

## Sheet: Fig. 3A
	siCtrl	siPREX1
	13.2	11
	13.5	12.9
	14.3	10.7
	paired, two-tailed t-test
	P=	0.1329	ns

## Sheet: Fig. 3B
	siCtrl	siPREX1
	0.273379	0.155394
	0.466626	0.329206
	0.184298	0.154692
	0.353668	0.178431
	paired, two-tailed t-test
	P=	0.0336	*

## Sheet: Fig. 3C
	siCtrl	siPREX1
	3.05	2.42
	5.61	3.97
	6.2	5.35
	4.05	2.88
	2.82	2.59
	4.58	3.79
	paired, two-tailed t-test
	P=	0.0063	**

## Sheet: Fig. 3D
	< 35	> 65
	1.29	1.77
	1.16	1.49
	1.32	1.44
	1.35	2.74
	1.99	1.53
	1.34	1.55
	1.56	1.87
	1.27	2.59
	1.52	2.56
	1.46	1.94
	2.35
	1.4
	unpaired, two-tailed t-test
	P=	0.0218	*

[truncated: 14 more sheets: Fig. 3F, Fig. 3G, Fig. 3J, Fig. 3K, Fig. 3L, Fig. 4B, Fig. 4C, Fig. 4D, Fig. 4F, Fig. 4G, Sup Fig. 1A, Sup Fig. 1B, Sup Fig. 2B, Sup Fig. 2D]
